# Supplementary material for: Preimplantation genetic testing for aneuploidy: A review of published blastocyst reanalysis concordance data
Source: Prenat Diagn. 2020 Oct 4;41(5):545–53. doi: 10.1002/pd.5828 (PMC8259107; doi:10.1002/pd.5828)
Supplement: Supplementary file 1 — Table S1 Blastocysyt retest concordance data for all studies with embryos generated from patients/partners with abnormal karyotypes. [file PD-41-545-s002.xlsx]

## Sheet: Sheet1
Supplemtental table 1. Blastocysyt retest concordance data for all studies with embryos generated from patients/partners with abnormal karyotypes.
	REFERENCE SAMPLE RESULT			RETEST OF EUPLOID REFERENCE			RETEST OF FULL ANEUPLOID REFERENCE			RETEST OF MOSAIC REFERENCE
STUDY FIRST AUTHOR	EUPLOID	FULL ANEUPLOID	MOSAIC	EUPLOID	FULL ANEUPLOID	MOSAIC	EUPLOID	FULL ANEUPLOID	MOSAIC	EUPLOID	FULL ANEUPLOID	MOSAIC
Huang 2016	0	54	0	0	0	0	0	54	0	0	0	0
Huang 2017	0	182	0	0	0	0	3	179	0	0	0	0
Kuznyetsov 2018	0	1	0	0	0	0	0	1	0	0	0	0
Ou 2020	18	43	2	18	0	0	0	43	0	1	1	0
Girardi 2020	0	10	0	0	0	0	0	10	0	0	0	0
