# Supplementary material for: Preimplantation genetic testing for aneuploidy: A review of published blastocyst reanalysis concordance data
Source: Prenat Diagn. 2020 Oct 4;41(5):545–53. doi: 10.1002/pd.5828 (PMC8259107; doi:10.1002/pd.5828)
Supplement: Supplementary file 2 — Table S2 Blastocysyt retest concordance data for all studies included in the analysis. [file PD-41-545-s001.xlsx]

## Sheet: Sheet1
Supplemtental table 2. Blastocysyt retest concordance data for all studies included in the analysis.
	REFERENCE SAMPLE RESULT			RETEST OF EUPLOID REFERENCE			RETEST OF FULL ANEUPLOID REFERENCE			RETEST OF MOSAIC REFERENCE
STUDY FIRST AUTHOR	EUPLOID	FULL ANEUPLOID	MOSAIC	EUPLOID	FULL ANEUPLOID	MOSAIC	EUPLOID	FULL ANEUPLOID	MOSAIC	EUPLOID	FULL ANEUPLOID	MOSAIC
Fragouli 2008	4	6	0	4	0	0	0	6	0	0	0	0
Northrop 2010	97	45	0	92	5	0	6	39	0	0	0	0
Fragouli 2011	14	5	0	14	0	0	3	2	0	0	0	0
Treff 2012	37	34	0	37	0	0	0	34	0	0	0	0
Capalbo 2015	21	134	0	21	0	0	7	127	0	0	0	0
Huang 2016	0	6	0	0	0	0	0	6	0	0	0	0
Orvieto 2016	9	5	0	7	2	0	1	4	0	0	0	0
Huang 2017	0	19	0	0	0	0	0	19	0	0	0	0
Zimmerman 2018	0	77	0	0	0	0	1	76	0	0	0	0
Kuznyetsov 2018	0	22	1	0	0	0	3	19	0	0	1	0
Tsuiko 2018	9	2	2	9	0	0	0	2	0	0	0	2
Popovic 2018	53	48	79	45	1	7	0	48	0	29	20	30
Chuang 2018	18	20	20	17	0	1	0	18	2	2	9	9
Victor 2019a	0	194	0	0	0	0	7	158	29	0	0	0
Victor 2019b	0	0	15	0	0	0	0	0	0	5	1	9
Popovic 2019	13	17	15	13	0	0	2	15	0	7	7	1
Lawrenz 2019	44	40	0	41	3	0	3	37	0	0	0	0
Huang 2019	9	41	0	9	0	0	9	25	7	0	0	0
Treff 2019	31	15	0	31	0	0	0	15	0	0	0	0
Munne 2019	27	13	17	26	0	1	4	7	2	9	3	5
Sachdev 2020	41	13	51	34	0	7	0	6	7	0	13	38
Girardi 2020	100	212	0	96	4	0	82	130	0	0	0	0
Narvatil 2020	10	96	44	8	0	2	15	68	13	12	21	11
Rubio 2020	7	53	4	6	1	0	5	48	0	2	1	1
Lin 2020	0	0	41	0	0	0	0	0	0	18	6	17
